# Supplementary material for: Occupational Stress, Burnout, and Fatigue Among Healthcare Workers in Shanghai, China: A Questionnaire-Based Cross-Sectional Survey
Source: Healthcare (Basel). 2025 Jul 3;13(13):1600. doi: 10.3390/healthcare13131600 (PMC12250260; doi:10.3390/healthcare13131600)
Supplement: Supplementary file 1 [file healthcare-13-01600-s001.zip]

Archive with 1 entries (1 files):
- healthcare-3585990-supplementary.pdf
